# Supplementary material for: Inhibition of retinoic acid receptor α phosphorylation represses the progression of triple-negative breast cancer via transactivating miR-3074-5p to target DHRS3
Source: J Exp Clin Cancer Res. 2021 Apr 26;40:141. doi: 10.1186/s13046-021-01941-7 (PMC8074416; doi:10.1186/s13046-021-01941-7)
Supplement: Supplementary file 2 — Additional file 2. Differential miRNAs. [file 13046_2021_1941_MOESM2_ESM.xlsx]

## Sheet: Up-regulated
	miRNA	s77a_readcount	control_readcount	log2FoldChange	pval	padj	significant
1	hsa-let-7e-5p	14438.2	10462	0.45849	0.00094136	0.0035151	TRUE
2	hsa-let-7f-5p	321018	236985	0.43068	0.0047291	0.014821	TRUE
3	hsa-miR-100-5p	2.01874e+06	1.06802e+06	0.90621	5.0175e-11	5.2572e-10	TRUE
4	hsa-miR-10401-3p	39.0275	17.8782	1.0163	0.0024098	0.0082122	TRUE
5	hsa-miR-10a-5p	45011.8	26816.7	0.74263	1.8636e-15	2.7255e-14	TRUE
6	hsa-miR-11401	11.1158	1.57587	1.9719	0.00021519	0.00091556	TRUE
7	hsa-miR-1255a	67.9058	39.1182	0.76546	0.0032202	0.010417	TRUE
8	hsa-miR-126-3p	12796.5	5682.49	1.1559	1.6265e-17	2.7187e-16	TRUE
9	hsa-miR-1278	104.687	45.4479	1.1389	1.2839e-05	6.7766e-05	TRUE
10	hsa-miR-128-3p	11091.8	6123.19	0.82865	0.00011916	0.00053281	TRUE
11	hsa-miR-1292-5p	74.5009	47.3841	0.62558	0.0024882	0.0083115	TRUE
12	hsa-miR-132-3p	544.48	312.048	0.78007	4.5409e-05	0.00022608	TRUE
13	hsa-miR-132-5p	754.945	347.47	1.095	9.9027e-11	9.7911e-10	TRUE
14	hsa-miR-139-5p	4090.71	1810.95	1.1654	2.39e-25	7.9894e-24	TRUE
15	hsa-miR-146b-5p	3432.15	1647.61	1.0404	3.9259e-11	4.1758e-10	TRUE
16	hsa-miR-147b-3p	89.457	52.0861	0.73513	0.0059319	0.018027	TRUE
17	hsa-miR-148a-3p	25720.8	8112.05	1.6244	1.44e-18	2.808e-17	TRUE
18	hsa-miR-148a-5p	61.9876	21.755	1.4174	5.3638e-06	3.0613e-05	TRUE
19	hsa-miR-148b-5p	325.955	234.156	0.46416	0.011644	0.032308	TRUE
20	hsa-miR-151a-3p	248948	52488.4	2.2208	1.0704e-69	3.757e-67	TRUE
21	hsa-miR-182-5p	7819.92	6479.22	0.27009	0.0024929	0.0083115	TRUE
22	hsa-miR-183-5p	5905.77	4241.9	0.47528	4.9366e-08	3.4655e-07	TRUE
23	hsa-miR-1843	82.6289	45.7588	0.81001	0.0047844	0.014867	TRUE
24	hsa-miR-1908-5p	89.4785	58.2609	0.5951	0.0072878	0.021678	TRUE
25	hsa-miR-1909-3p	7.71988	0.542661	2.0503	0.00049503	0.0019306	TRUE
26	hsa-miR-192-5p	2150.52	1528.78	0.48948	2.6623e-08	1.9468e-07	TRUE
27	hsa-miR-193b-3p	605.368	313.4	0.93431	3.493e-11	3.7725e-10	TRUE
28	hsa-miR-194-3p	16.5773	4.59937	1.4993	0.0012698	0.0046186	TRUE
29	hsa-miR-200a-5p	84.4733	44.857	0.86995	0.0019702	0.0067798	TRUE
30	hsa-miR-200b-3p	514.318	390.577	0.39599	8.7535e-05	0.00039645	TRUE
31	hsa-miR-204-5p	36.9908	19.842	0.84396	0.0032969	0.010568	TRUE
32	hsa-miR-21-5p	5.97872e+06	4.08294e+06	0.54328	5.0339e-05	0.00024712	TRUE
33	hsa-miR-218-5p	3756.32	1939.4	0.95064	8.9771e-36	7.8774e-34	TRUE
34	hsa-miR-219a-1-3p	38.3815	15.6821	1.1807	0.00020271	0.00087302	TRUE
35	hsa-miR-22-3p	11427	8804.41	0.37199	0.0033225	0.010602	TRUE
36	hsa-miR-224-5p	8118.21	6175.29	0.3933	4.3512e-07	2.7769e-06	TRUE
37	hsa-miR-24-2-5p	3558.93	2502.91	0.5032	1.1657e-05	6.295e-05	TRUE
38	hsa-miR-24-3p	112111	67472.5	0.72376	3.0258e-08	2.1674e-07	TRUE
39	hsa-miR-2682-5p	35.0612	16.9232	0.9776	0.001636	0.0057425	TRUE
40	hsa-miR-26a-5p	143799	111906	0.35902	0.00059652	0.0022883	TRUE
41	hsa-miR-29c-5p	678.308	357.6	0.9073	4.8644e-10	4.378e-09	TRUE
42	hsa-miR-3074-3p	55.4782	35.9653	0.60383	0.0088514	0.025676	TRUE
43	hsa-miR-3074-5p	112010	67155.6	0.72913	2.644e-08	1.9468e-07	TRUE
44	hsa-miR-30a-3p	11716.6	7441.9	0.65296	1.7508e-28	8.1937e-27	TRUE
45	hsa-miR-30a-5p	297576	215989	0.45791	8.475e-05	0.00038633	TRUE
46	hsa-miR-30d-5p	145402	105782	0.45556	9.787e-06	5.3676e-05	TRUE
47	hsa-miR-30e-3p	2710.57	1536.35	0.81616	6.4828e-27	2.5283e-25	TRUE
48	hsa-miR-3155b	21.0216	9.06891	1.0386	0.010303	0.029164	TRUE
49	hsa-miR-3158-3p	309.945	70.4286	2.0778	1.6333e-27	6.7447e-26	TRUE
50	hsa-miR-3158-5p	305.611	66.8889	2.1321	5.7314e-30	3.095e-28	TRUE
51	hsa-miR-3180	7.78633	1.3434	1.504	0.0099863	0.028382	TRUE
52	hsa-miR-3180-3p	7.78633	1.3434	1.504	0.0099863	0.028382	TRUE
53	hsa-miR-3184-3p	13594.8	6837.98	0.985	1.3492e-24	3.9464e-23	TRUE
54	hsa-miR-3187-3p	68.659	32.6341	1.0139	0.00039967	0.0015851	TRUE
55	hsa-miR-3200-3p	26.9613	9.79173	1.3124	0.00023968	0.0010009	TRUE
56	hsa-miR-320a-3p	6896.12	5258.02	0.38433	0.014302	0.038765	TRUE
57	hsa-miR-330-5p	822.726	444.976	0.8743	3.4453e-12	3.901e-11	TRUE
58	hsa-miR-340-3p	556.08	227.137	1.2683	7.154e-14	9.8473e-13	TRUE
59	hsa-miR-342-3p	80.7448	47.5901	0.73989	0.00029224	0.0011858	TRUE
60	hsa-miR-34b-3p	251.021	118.406	1.0587	2.9594e-12	3.4057e-11	TRUE
61	hsa-miR-34c-3p	72.7015	47.1489	0.59016	0.011329	0.031593	TRUE
62	hsa-miR-34c-5p	3501.33	2563.11	0.44683	1.1256e-05	6.1251e-05	TRUE
63	hsa-miR-3529-3p	99802.6	45980.1	1.1013	4.7567e-14	6.6784e-13	TRUE
64	hsa-miR-361-3p	2193.99	1415.04	0.62825	1.9261e-09	1.5907e-08	TRUE
65	hsa-miR-3615	1366.06	232.713	2.5075	7.5961e-56	1.7775e-53	TRUE
66	hsa-miR-3681-5p	46.5894	17.8012	1.3001	1.2323e-05	6.6037e-05	TRUE
67	hsa-miR-3690	121.036	30.2045	1.9375	2.5052e-18	4.7532e-17	TRUE
68	hsa-miR-378a-3p	12508.9	9171.03	0.4458	3.8806e-08	2.7517e-07	TRUE
69	hsa-miR-378c	695.096	533.538	0.37527	0.0012173	0.004474	TRUE
70	hsa-miR-378d	505.581	271.433	0.88524	4.7489e-14	6.6784e-13	TRUE
71	hsa-miR-3909	318.692	129.006	1.2766	1.6694e-13	2.2537e-12	TRUE
72	hsa-miR-423-5p	13597.3	6838.86	0.98508	1.262e-24	3.8517e-23	TRUE
73	hsa-miR-425-5p	34405.8	19123.7	0.8392	6.202e-13	7.6382e-12	TRUE
74	hsa-miR-4326	1235.26	696.605	0.81728	1.4847e-11	1.6285e-10	TRUE
75	hsa-miR-4473	165.613	80.8412	1.0114	1.1947e-08	9.2164e-08	TRUE
76	hsa-miR-449c-5p	183.895	74.9056	1.2634	7.6241e-10	6.6902e-09	TRUE
77	hsa-miR-4504	17.9426	3.95318	1.7878	0.00012241	0.00054388	TRUE
78	hsa-miR-450a-5p	1205.21	594.071	1.0067	7.1429e-13	8.6453e-12	TRUE
79	hsa-miR-450b-5p	596.967	383.162	0.61659	0.0071704	0.02142	TRUE
80	hsa-miR-455-5p	4111.27	2592	0.66195	1.2604e-15	1.8825e-14	TRUE
81	hsa-miR-4661-5p	130.555	28.8343	2.1042	1.9258e-22	5.1998e-21	TRUE
82	hsa-miR-4664-3p	40.5223	16.1745	1.2008	0.00084099	0.0031571	TRUE
83	hsa-miR-4683	37.5703	16.4059	1.1127	0.00017859	0.00077869	TRUE
84	hsa-miR-4684-3p	34.9952	12.6077	1.3176	0.00019298	0.00083627	TRUE
85	hsa-miR-4687-3p	9.81699	3.38491	1.1962	0.018534	0.048548	TRUE
86	hsa-miR-4746-5p	465.22	175.867	1.38	2.5236e-25	8.0525e-24	TRUE
87	hsa-miR-4755-5p	5.82563	1.05927	1.4854	0.010346	0.029169	TRUE
88	hsa-miR-4787-3p	51.1949	16.0694	1.5091	1.8463e-05	9.5304e-05	TRUE
89	hsa-miR-500a-5p	342.355	208.865	0.69462	0.00022522	0.00095244	TRUE
90	hsa-miR-504-5p	10.324	2.84225	1.4033	0.0070582	0.021175	TRUE
91	hsa-miR-522-3p	104.019	51.1295	0.98177	1.8517e-06	1.1016e-05	TRUE
92	hsa-miR-532-5p	7990.04	3938.95	1.0128	3.3605e-22	8.7374e-21	TRUE
93	hsa-miR-548ah-3p	46.1581	17.8795	1.242	0.00025834	0.0010606	TRUE
94	hsa-miR-548bc	19.0768	9.01704	0.94002	0.019164	0.049827	TRUE
95	hsa-miR-548f-5p	19.0768	9.01704	0.94002	0.019164	0.049827	TRUE
96	hsa-miR-548o-3p	919.151	361.934	1.2936	1.2684e-08	9.6784e-08	TRUE
97	hsa-miR-548p	47.6976	21.8327	1.0357	0.0014472	0.005131	TRUE
98	hsa-miR-556-5p	37.6211	18.3436	0.93624	0.0051035	0.015783	TRUE
99	hsa-miR-5708	5.61025	1.11093	1.392	0.017125	0.045366	TRUE
100	hsa-miR-574-5p	3881.6	2245.81	0.78265	3.5812e-13	4.5709e-12	TRUE
101	hsa-miR-576-3p	593.946	259.345	1.1485	7.4207e-07	4.6512e-06	TRUE
102	hsa-miR-581	18.9022	3.8759	1.8233	0.00014952	0.00065604	TRUE
103	hsa-miR-582-3p	2265.9	759.3	1.5456	3.5425e-20	7.7714e-19	TRUE
104	hsa-miR-589-5p	5530.77	1582.67	1.7848	1.7869e-45	3.1361e-43	TRUE
105	hsa-miR-625-3p	2825.85	1369.63	1.0346	1.31e-17	2.2991e-16	TRUE
106	hsa-miR-629-5p	885.501	766.582	0.20855	0.0097458	0.028025	TRUE
107	hsa-miR-641	390.945	197.067	0.94946	7.4858e-05	0.00035507	TRUE
108	hsa-miR-659-5p	123.234	27.2331	2.1106	8.5798e-22	2.1511e-20	TRUE
109	hsa-miR-671-3p	357.479	281.457	0.33886	0.016242	0.04352	TRUE
110	hsa-miR-6733-5p	20.0904	7.28573	1.275	0.0012457	0.0045545	TRUE
111	hsa-miR-6866-5p	34.7698	7.05282	1.944	5.4866e-06	3.1061e-05	TRUE
112	hsa-miR-7-5p	101762	47111	1.0938	1.71e-13	2.2649e-12	TRUE
113	hsa-miR-760	70.8613	30.9009	1.134	8.8337e-06	4.8829e-05	TRUE
114	hsa-miR-7704	95.9636	6.07216	3.384	8.9347e-16	1.3635e-14	TRUE
115	hsa-miR-7706	1932.83	254.303	2.877	4.823e-83	3.3857e-80	TRUE
116	hsa-miR-877-5p	614.235	296.806	1.025	2.1364e-09	1.7439e-08	TRUE
117	hsa-miR-941	25494.2	13617.8	0.89769	1.4712e-17	2.519e-16	TRUE
118	hsa-miR-9-5p	2502.11	1318.23	0.90309	3.6191e-07	2.3524e-06	TRUE
119	hsa-miR-96-5p	4720.96	3206.39	0.55299	1.7089e-06	1.0253e-05	TRUE
120	hsa-miR-99a-5p	10704.2	5802.88	0.87769	2.6262e-20	5.947e-19	TRUE
121	hsa-miR-99b-5p	33210.4	23002.3	0.52662	1.1748e-08	9.1631e-08	TRUE
122	novel_151	19.1146	3.53966	2.0191	6.1346e-06	3.4452e-05	TRUE
123	novel_313	21.9277	10.8771	0.91735	0.0097808	0.028025	TRUE
124	novel_321	69.9649	20.8235	1.6548	4.533e-10	4.1327e-09	TRUE
125	novel_396	11.3406	3.22991	1.2864	0.017373	0.045848	TRUE
126	novel_463	10360.3	5403.14	0.92593	5.8936e-11	6.0843e-10	TRUE

## Sheet: Down-regulated
	miRNA	s77a_readcount	control_readcount	log2FoldChange	pval	padj	significant
1	hsa-let-7a-2-3p	218.944	313.386	-0.50837	0.0073566	0.02179	TRUE
2	hsa-let-7a-3p	286.939	656.59	-1.1755	8.9443e-18	1.61e-16	TRUE
3	hsa-let-7b-3p	30.1228	64.0731	-1.0186	0.00070076	0.0026448	TRUE
4	hsa-let-7b-5p	13446.3	21584.5	-0.68151	4.6545e-40	4.6678e-38	TRUE
5	hsa-let-7d-3p	1969.54	2602.94	-0.40071	9.1459e-10	7.7355e-09	TRUE
6	hsa-let-7d-5p	7244.67	10233	-0.49387	6.9872e-06	3.8929e-05	TRUE
7	hsa-let-7f-2-3p	12.513	38.4715	-1.4613	2.9647e-05	0.00014866	TRUE
8	hsa-let-7i-3p	56.3811	112.622	-0.97284	1.8747e-06	1.1059e-05	TRUE
9	hsa-miR-100-3p	46.811	91.5382	-0.9116	0.0017741	0.0061352	TRUE
10	hsa-miR-106a-5p	24.2466	43.3822	-0.7697	0.011341	0.031593	TRUE
11	hsa-miR-106b-5p	1393.3	4016.17	-1.5112	8.8368e-35	6.8927e-33	TRUE
12	hsa-miR-107	2284.59	6175.11	-1.4165	1.1189e-26	3.9273e-25	TRUE
13	hsa-miR-10a-3p	438.715	639.407	-0.53891	6.7376e-08	4.6371e-07	TRUE
14	hsa-miR-1180-3p	1133.27	1460.65	-0.36385	0.00025344	0.0010466	TRUE
15	hsa-miR-125a-5p	11106.2	17138.5	-0.59995	0.012007	0.033185	TRUE
16	hsa-miR-125b-1-3p	951.032	2017.81	-1.0785	1.4038e-27	6.1592e-26	TRUE
17	hsa-miR-125b-5p	31767.9	58690.4	-0.87605	1.4364e-12	1.6806e-11	TRUE
18	hsa-miR-1267	1.55538	9.76612	-1.7937	0.00096852	0.0035974	TRUE
19	hsa-miR-1268a	88.7251	143.703	-0.6681	0.0061918	0.018735	TRUE
20	hsa-miR-128-1-5p	13.2954	47.8214	-1.6921	3.0168e-07	2.0169e-06	TRUE
21	hsa-miR-1285-5p	3.22484	10.7475	-1.2675	0.016826	0.044743	TRUE
22	hsa-miR-1296-5p	169.089	347.348	-1.0053	4.0925e-07	2.6357e-06	TRUE
23	hsa-miR-1304-5p	11.5752	24.9069	-0.98379	0.012341	0.033975	TRUE
24	hsa-miR-130a-5p	53.5365	180.645	-1.6671	1.3466e-10	1.2774e-09	TRUE
25	hsa-miR-130b-3p	150.465	256.806	-0.74516	0.00040779	0.0016082	TRUE
26	hsa-miR-138-1-3p	45.4394	101.094	-1.1131	4.3556e-06	2.5062e-05	TRUE
27	hsa-miR-140-5p	804.109	1114.25	-0.465	0.00011201	0.00050403	TRUE
28	hsa-miR-151a-5p	1334.19	1595.1	-0.25661	0.010602	0.02977	TRUE
29	hsa-miR-15a-5p	132.69	314.91	-1.2132	1.2755e-10	1.2436e-09	TRUE
30	hsa-miR-15b-5p	1302.81	2929.29	-1.1413	3.1558e-10	2.915e-09	TRUE
31	hsa-miR-16-1-3p	2.35366	30.2017	-2.8944	5.7124e-10	5.0761e-09	TRUE
32	hsa-miR-16-5p	6743.27	11559.8	-0.76987	1.5125e-10	1.4157e-09	TRUE
33	hsa-miR-17-5p	11869.8	30967.2	-1.3563	3.4638e-16	5.4035e-15	TRUE
34	hsa-miR-181a-3p	1213.72	3400.48	-1.4713	1.6251e-34	1.1409e-32	TRUE
35	hsa-miR-181a-5p	15939.6	23128.4	-0.53258	9.9989e-07	6.1572e-06	TRUE
36	hsa-miR-181b-3p	4.97678	96.5475	-3.5982	4.9509e-18	9.1461e-17	TRUE
37	hsa-miR-181b-5p	4097.66	8140.93	-0.98164	5.9768e-19	1.2478e-17	TRUE
38	hsa-miR-181c-3p	5.45501	24.9054	-1.8433	1.9008e-05	9.74e-05	TRUE
39	hsa-miR-182-3p	6.5257	20.204	-1.367	0.0013078	0.0047324	TRUE
40	hsa-miR-185-3p	28.637	55.2916	-0.87216	0.0032367	0.010423	TRUE
41	hsa-miR-185-5p	1120.08	1747.65	-0.63762	2.3397e-13	3.0416e-12	TRUE
42	hsa-miR-186-5p	2045.02	3371.56	-0.71575	8.5172e-13	1.0134e-11	TRUE
43	hsa-miR-188-5p	29.9076	52.0342	-0.73838	0.014909	0.040255	TRUE
44	hsa-miR-18a-5p	368.801	517.094	-0.4794	0.00013044	0.0005759	TRUE
45	hsa-miR-1910-5p	13.8814	32.5793	-1.0945	0.0023815	0.0081551	TRUE
46	hsa-miR-191-3p	40.9405	75.9049	-0.82704	0.007964	0.023392	TRUE
47	hsa-miR-194-5p	357.015	646.49	-0.84044	4.9546e-07	3.1334e-06	TRUE
48	hsa-miR-195-5p	33.7469	83.189	-1.232	1.2607e-05	6.7046e-05	TRUE
49	hsa-miR-19a-3p	59.3015	115.282	-0.88536	0.0041087	0.012993	TRUE
50	hsa-miR-19b-3p	333.616	1273.91	-1.8204	9.0738e-11	9.0997e-10	TRUE
51	hsa-miR-200a-3p	171.478	234.344	-0.4378	0.01617	0.043492	TRUE
52	hsa-miR-20a-3p	28.0066	52.085	-0.83899	0.008115	0.023736	TRUE
53	hsa-miR-20a-5p	20604.2	45059.8	-1.1077	9.779e-12	1.0897e-10	TRUE
54	hsa-miR-210-3p	953.124	2796.86	-1.5338	7.2001e-30	3.6103e-28	TRUE
55	hsa-miR-21-3p	2343.27	6426.02	-1.4438	1.5285e-41	1.7883e-39	TRUE
56	hsa-miR-219b-3p	0	7.13122	-2.0687	0.00056497	0.0021792	TRUE
57	hsa-miR-221-3p	76753	102764	-0.41706	0.00031569	0.0012664	TRUE
58	hsa-miR-222-5p	64.611	106.443	-0.70654	0.00027409	0.0011187	TRUE
59	hsa-miR-224-3p	7.54566	26.2764	-1.5718	7.9476e-05	0.00036705	TRUE
60	hsa-miR-23a-3p	18625.1	32468.1	-0.79241	7.7733e-10	6.7369e-09	TRUE
61	hsa-miR-23b-3p	4236.81	6342.2	-0.57833	8.8276e-10	7.5573e-09	TRUE
62	hsa-miR-23b-5p	41.1759	116.033	-1.355	7.8049e-05	0.00036285	TRUE
63	hsa-miR-25-5p	61.6177	396.464	-2.5202	6.0435e-19	1.2478e-17	TRUE
64	hsa-miR-26a-1-3p	7.44452	24.285	-1.4214	0.0014375	0.0051223	TRUE
65	hsa-miR-26a-2-3p	28.9697	46.7388	-0.65812	0.013264	0.03609	TRUE
66	hsa-miR-26b-3p	12.136	30.2021	-1.1793	0.0014257	0.0051064	TRUE
67	hsa-miR-27a-5p	2155.95	2912.14	-0.42477	0.013082	0.035732	TRUE
68	hsa-miR-27b-5p	267.134	1129.58	-2.0141	1.6358e-21	3.8279e-20	TRUE
69	hsa-miR-29a-3p	62163.9	95737	-0.61596	1.186e-06	7.2398e-06	TRUE
70	hsa-miR-29b-1-5p	30.1546	123.598	-1.9522	6.1039e-17	9.965e-16	TRUE
71	hsa-miR-29b-2-5p	29.3179	93.1164	-1.5852	2.3027e-09	1.858e-08	TRUE
72	hsa-miR-29c-3p	102.891	211.028	-1.0129	5.0151e-09	3.9557e-08	TRUE
73	hsa-miR-301a-3p	6.95336	17.1559	-1.0761	0.013033	0.035732	TRUE
74	hsa-miR-301b-5p	10.9765	26.0157	-1.1088	0.0031851	0.010352	TRUE
75	hsa-miR-3065-5p	89.4902	223.478	-1.2593	3.4326e-07	2.252e-06	TRUE
76	hsa-miR-30b-3p	26.7492	77.3255	-1.4176	3.6971e-06	2.1449e-05	TRUE
77	hsa-miR-30b-5p	2093.35	5005.68	-1.2461	8.5791e-27	3.1697e-25	TRUE
78	hsa-miR-30c-1-3p	37.3645	71.0238	-0.87829	0.00068867	0.0026132	TRUE
79	hsa-miR-30c-2-3p	873.117	1523.61	-0.79545	4.3679e-13	5.4755e-12	TRUE
80	hsa-miR-3143	3.96608	21.4192	-1.9587	2.4368e-05	0.00012307	TRUE
81	hsa-miR-3184-5p	24320.5	32847.6	-0.42947	0.00021246	0.00090945	TRUE
82	hsa-miR-328-3p	121.397	225.216	-0.86082	7.0392e-05	0.00033616	TRUE
83	hsa-miR-338-3p	89.0626	223.478	-1.2653	3.3494e-07	2.2182e-06	TRUE
84	hsa-miR-339-5p	885.455	3009.42	-1.7436	1.2019e-41	1.6874e-39	TRUE
85	hsa-miR-33a-3p	13.0354	42.7335	-1.5169	7.733e-05	0.0003619	TRUE
86	hsa-miR-33b-3p	3.48138	17.2335	-1.7881	0.00024095	0.0010009	TRUE
87	hsa-miR-34a-5p	53.4699	79.7576	-0.55816	0.0056032	0.017176	TRUE
88	hsa-miR-3614-5p	1.94188	7.36345	-1.3034	0.017543	0.046124	TRUE
89	hsa-miR-361-5p	433.981	684.896	-0.65087	1.7325e-08	1.2938e-07	TRUE
90	hsa-miR-362-5p	320.964	417.934	-0.37558	0.00055577	0.0021555	TRUE
91	hsa-miR-365a-3p	289.858	474.105	-0.68913	0.00045535	0.0017858	TRUE
92	hsa-miR-365a-5p	74.9068	131.434	-0.78831	8.0062e-05	0.00036734	TRUE
93	hsa-miR-374a-5p	736.171	1192.48	-0.68125	6.5927e-05	0.00031699	TRUE
94	hsa-miR-374b-3p	41.7645	144.978	-1.7038	8.4025e-11	8.5486e-10	TRUE
95	hsa-miR-374b-5p	766.909	2848.66	-1.8579	1.343e-30	7.8564e-29	TRUE
96	hsa-miR-374c-3p	766.523	2848.15	-1.8584	1.2818e-30	7.8564e-29	TRUE
97	hsa-miR-378a-5p	129.64	245.7	-0.90756	1.7672e-07	1.2044e-06	TRUE
98	hsa-miR-421	154.352	209.659	-0.43699	0.0025183	0.008339	TRUE
99	hsa-miR-423-3p	24466.2	32959.9	-0.42581	0.00024	0.0010009	TRUE
100	hsa-miR-424-5p	657.336	1142.01	-0.77612	5.259e-05	0.00025637	TRUE
101	hsa-miR-425-3p	817.863	1362.35	-0.72797	1.602e-08	1.2092e-07	TRUE
102	hsa-miR-4286	24.2594	82.2569	-1.585	1.5906e-05	8.3329e-05	TRUE
103	hsa-miR-4454	522.823	758.949	-0.52543	0.0057532	0.01756	TRUE
104	hsa-miR-4521	1330.39	13798.7	-3.1236	2.9412e-23	8.259e-22	TRUE
105	hsa-miR-455-3p	543.05	1032.02	-0.90995	4.2513e-09	3.3914e-08	TRUE
106	hsa-miR-4775	3.89963	26.9745	-2.2953	1.8325e-07	1.2369e-06	TRUE
107	hsa-miR-484	738.408	1734.3	-1.2119	1.5147e-16	2.4166e-15	TRUE
108	hsa-miR-497-5p	28.6909	63.6594	-1.1006	1.691e-05	8.7933e-05	TRUE
109	hsa-miR-502-3p	139.827	216.499	-0.61233	0.0030224	0.0099145	TRUE
110	hsa-miR-505-3p	231.232	279.757	-0.27217	0.016426	0.043845	TRUE
111	hsa-miR-516a-5p	32.7046	51.6998	-0.63291	0.0084928	0.024738	TRUE
112	hsa-miR-532-3p	57.0867	106.395	-0.84975	0.0015221	0.0053696	TRUE
113	hsa-miR-548d-3p	0.798273	10.3093	-1.914	0.0011946	0.0044138	TRUE
114	hsa-miR-548k	90.9861	161.943	-0.80301	6.5858e-05	0.00031699	TRUE
115	hsa-miR-550a-3p	10.9069	30.3574	-1.2949	0.001415	0.0050941	TRUE
116	hsa-miR-550b-2-5p	10.9069	30.0472	-1.2798	0.0017005	0.0059098	TRUE
117	hsa-miR-551b-5p	5.85092	16.2259	-1.2167	0.0063622	0.019169	TRUE
118	hsa-miR-573	3.59546	29.0412	-2.4753	3.0022e-08	2.1674e-07	TRUE
119	hsa-miR-577	8.90464	24.1819	-1.2341	0.0024808	0.0083115	TRUE
120	hsa-miR-582-5p	151.305	217.129	-0.5116	0.0016511	0.0057665	TRUE
121	hsa-miR-584-3p	2.69899	10.9808	-1.4914	0.0035673	0.011331	TRUE
122	hsa-miR-590-3p	66.1821	143.233	-1.0373	0.00065421	0.002496	TRUE
123	hsa-miR-598-3p	163.576	249.674	-0.58945	0.0047862	0.014867	TRUE
124	hsa-miR-627-3p	0.772986	7.10537	-1.7346	0.0030834	0.010068	TRUE
125	hsa-miR-642a-5p	10.8024	30.3569	-1.2665	0.0024982	0.0083115	TRUE
126	hsa-miR-642b-3p	10.8024	30.3569	-1.2665	0.0024982	0.0083115	TRUE
127	hsa-miR-651-5p	363.585	504.631	-0.47054	4.9035e-05	0.00024241	TRUE
128	hsa-miR-653-3p	9.80758	26.1235	-1.1992	0.0045533	0.014334	TRUE
129	hsa-miR-660-3p	1.58714	8.24167	-1.5159	0.0075684	0.022323	TRUE
130	hsa-miR-660-5p	479.404	1197.37	-1.299	6.5104e-19	1.3058e-17	TRUE
131	hsa-miR-769-3p	40.8963	89.1841	-1.0746	2.1486e-05	0.0001093	TRUE
132	hsa-miR-7974	264.488	651.015	-1.2387	9.1662e-07	5.6944e-06	TRUE
133	hsa-miR-92a-1-5p	31.7893	84.4577	-1.3297	2.3519e-06	1.3758e-05	TRUE
134	hsa-miR-92a-3p	36515.6	59959.7	-0.70934	1.3249e-10	1.2741e-09	TRUE
135	hsa-miR-92b-3p	3540.42	5187.48	-0.54394	7.6096e-05	0.00035852	TRUE
136	hsa-miR-92b-5p	63.6704	136.286	-1.0693	5.9344e-08	4.1247e-07	TRUE
137	hsa-miR-93-3p	65.6883	157.285	-1.2033	1.2548e-06	7.5937e-06	TRUE
138	hsa-miR-93-5p	14809.7	33088.7	-1.148	1.3031e-21	3.1544e-20	TRUE
139	hsa-miR-942-3p	3.04432	18.833	-1.8935	0.00029963	0.0012089	TRUE
140	hsa-miR-942-5p	78.1912	172.584	-1.1137	1.3914e-09	1.1628e-08	TRUE
141	hsa-miR-98-5p	11118.3	14862.6	-0.41463	0.00037283	0.0014871	TRUE
142	hsa-miR-99a-3p	2.04008	9.84453	-1.5422	0.0051982	0.016005	TRUE
143	novel_407	3.53842	12.7375	-1.4536	0.0026519	0.0087402	TRUE
144	novel_538	62.1086	89.1608	-0.50786	0.0091523	0.02644	TRUE
